# Supplementary material for: Role of SUMOylation in differential ERα transcriptional repression by tamoxifen and fulvestrant in breast cancer cells
Source: Oncogene. 2018 Sep 6;38(7):1019–37. doi: 10.1038/s41388-018-0468-9 (PMC6514857; doi:10.1038/s41388-018-0468-9)
Supplement: Supplementary file 3 — Supplementary Table 1 [file 41388_2018_468_MOESM3_ESM.xls]

## Sheet: q-value OHT vs. ICI <0.05
Gene ID	Gene Name	log2_fc OHT vs. ICI	q-value		log2_fc OHT vs. 0	q-value		log2_fc ICI vs. 0	q-value		log2_fc E2 vs. 0	q-value
ENSG00000171401	KRT13	5.9352	6.86057e-114		5.33648	6.16467e-41		-0.637565	0.999995		3.68866	4.16775e-19
ENSG00000214900	LINC01588	3.96833	4.61871e-47		3.81024	5.55367e-40		-0.154209	0.999995		1.51431	6.44805e-13
ENSG00000163485	ADORA1	2.20358	7.80306e-25		1.5107	7.16972e-09		-0.71367	0.401108		1.20021	1.37567e-06
ENSG00000159167	STC1	1.5776	4.29198e-20		0.914291	0.0111524		-0.672537	0.999995		0.750585	0.0200979
ENSG00000152137	HSPB8	1.88011	1.46333e-19		1.31752	6.9497e-08		-0.561989	0.929781		0.846785	4.5527e-05
ENSG00000171346	KRT15	2.53766	4.26285e-19		2.18467	4.27938e-14		-0.345349	0.999995		1.2355	1.34501e-06
ENSG00000197249	SERPINA1	2.27713	1.65667e-18		2.20735	3.03349e-17		-0.096454	0.999995		1.44142	4.94278e-14
ENSG00000108352	RAPGEFL1	1.97507	4.9302e-17		1.72138	5.48647e-15		-0.257133	0.999995		2.29021	3.40185e-37
ENSG00000188735	TMEM120B	1.51445	1.25811e-15		1.47043	6.01588e-14		-0.0450199	0.999995		1.30595	2.95166e-13
ENSG00000249346	LINC01016	2.27618	2.16008e-15		2.08734	5.10915e-12		-0.189403	0.999995		3.4382	1.61545e-41
ENSG00000165731	RET	1.34782	2.6918e-15		1.20534	4.44504e-12		-0.142824	0.999995		2.246	3.96851e-47
ENSG00000113739	STC2	1.60918	2.78438e-15		0.351921	0.99986		-1.25528	0.000296085		0.996775	5.2102e-05
ENSG00000162975	KCNF1	1.52049	1.15812e-13		1.31218	1.9671e-10		-0.20864	0.999995		0.685413	0.00053462
ENSG00000103257	SLC7A5	1.24369	3.51452e-13		0.90095	0.000208775		-0.348516	0.999995		1.99061	4.34144e-19
ENSG00000151892	GFRA1	1.25626	5.51357e-12		0.655151	0.00713302		-0.600237	0.0900509		1.2606	1.44616e-13
ENSG00000142494	SLC47A1	1.87446	1.08766e-10		1.66671	4.49185e-12		-0.215884	0.999995		1.66542	1.67541e-14
ENSG00000171587	DSCAM	1.10738	3.16695e-10		0.650298	0.00305735		-0.455734	0.971479		0.696496	7.30899e-05
ENSG00000111907	TPD52L1	1.4727	3.16695e-10		1.0412	0.00017937		-0.431395	0.999995		1.80121	9.10344e-20
ENSG00000167653	PSCA	-1.43041	1.14423e-09		-1.13718	0.0427321		0.295995	0.999995		-3.37872	3.68742e-16
ENSG00000147041	SYTL5	1.06325	1.8745e-09		0.998125	4.20392e-08		-0.0641139	0.999995		1.65489	3.55288e-26
ENSG00000134830	C5AR2	1.42126	3.68773e-09		0.984663	0.00013702		-0.432337	0.999995		2.1814	1.16501e-32
ENSG00000155850	SLC26A2	1.96287	5.73793e-09		0.487964	0.99986		-1.47431	2.31549e-06		0.874939	0.18337
ENSG00000114737	CISH	1.23428	1.93842e-08		0.57242	0.115309		-0.680335	0.170993		1.12374	8.59442e-07
ENSG00000229391	HLA-DRB6	1.53937	1.93842e-08		1.1162	0.146927		-0.420817	0.999995		0.0439316	0.973718
ENSG00000268104	SLC6A14	1.39694	1.93842e-08		0.331859	0.99986		-1.08692	0.999995		-0.151655	0.84596
ENSG00000012124	CD22	2.45341	3.38774e-08		2.33289	4.3293e-11		-0.165652	0.999995		0.685592	0.212979
ENSG00000084628	NKAIN1	1.85485	4.05636e-08		1.55693	0.000164671		-0.32414	0.999995		1.76515	4.93799e-10
ENSG00000004478	FKBP4	1.06947	5.25266e-08		0.767579	0.000620884		-0.296542	0.999995		1.48361	7.98865e-18
ENSG00000197261	C6orf141	1.08529	5.55777e-08		0.65312	0.00655387		-0.430207	0.999995		1.35288	2.94507e-16
ENSG00000107014	RLN2	1.84319	5.55777e-08		0.96138	0.188101		-0.890755	0.482015		1.08715	1.47406e-07
ENSG00000170153	RNF150	0.949808	7.64012e-08		0.820489	4.14749e-06		-0.137114	0.999995		0.320556	0.131763
ENSG00000174945	AMZ1	1.45481	9.33824e-08		1.44564	2.83259e-08		-0.00420156	0.999995		1.81396	3.75278e-15
ENSG00000173467	AGR3	2.73964	9.44022e-08		2.07978	0.0163535		-0.652003	0.999995		2.30011	8.25575e-06
ENSG00000172575	RASGRP1	1.42404	1.00795e-07		0.288408	0.99986		-1.12662	0.0037907		0.107411	0.930621
ENSG00000122641	INHBA	1.02823	2.09069e-07		0.813833	0.00276215		-0.204572	0.999995		0.83299	0.0174087
ENSG00000227218	RP11-203J24.8	1.55401	2.09069e-07		0.713197	0.0847822		-0.832947	0.655505		1.02849	2.1627e-05
ENSG00000161031	PGLYRP2	0.872194	5.70849e-07		0.776381	0.23955		-0.0756446	#N/A		0.488468	0.0209116
ENSG00000129038	LOXL1	1.03163	5.87233e-07		0.907433	0.000503845		-0.127474	0.999995		0.950841	0.0101349
ENSG00000237330	RNF223	0.966539	7.4954e-07		0.492618	0.109945		-0.474606	0.999995		1.11314	1.00458e-11
ENSG00000143126	CELSR2	0.926658	7.76857e-07		0.700644	0.00216335		-0.230215	0.999995		1.49291	1.12514e-20
ENSG00000004948	CALCR	0.897063	1.4363e-06		-0.112457	0.99986		-1.0196	1.54277e-07		0.811656	1.1286e-05
ENSG00000144843	ADPRH	1.12117	1.86134e-06		0.983954	0.000109379		-0.139179	0.999995		0.230504	0.477432
ENSG00000075426	FOSL2	0.898346	2.33903e-06		0.923707	8.29006e-07		0.0199646	0.999995		0.396567	0.0532814
ENSG00000162444	RBP7	1.40765	2.80295e-06		0.944846	0.197549		-0.465785	0.999995		1.6529	0.000124435
ENSG00000164742	ADCY1	1.38838	4.28712e-06		0.949491	0.0869158		-0.440782	0.999995		1.50662	2.78956e-11
ENSG00000140443	IGF1R	0.92285	4.92619e-06		0.602449	0.085033		-0.323705	0.999995		-0.0997551	0.636525
ENSG00000263639	MSMB	2.06403	5.74896e-06		1.56373	8.31458e-05		-0.46845	0.999995		2.01037	2.00675e-08
ENSG00000237423	LINC01522	1.69856	5.79148e-06		1.39579	0.0374346		-0.311385	0.999995		2.70186	2.38417e-07
ENSG00000276043	UHRF1	1.22881	5.79148e-06		0.641143	0.99986		-0.582913	0.999995		2.78217	3.29973e-08
ENSG00000101412	E2F1	0.939709	7.26983e-06		0.587715	0.99986		-0.358907	0.999995		3.08268	2.4326e-19
ENSG00000204792	LINC01291	1.73399	7.40694e-06		1.34728	8.01869e-05		-0.354854	0.999995		0.827277	0.0108592
ENSG00000124370	MCEE	1.06511	1.18078e-05		1.07298	2.01499e-06		0.0203447	0.999995		0.690698	0.00206573
ENSG00000115594	IL1R1	-1.04308	1.26503e-05		-0.70202	0.085033		0.345073	0.999995		-2.09423	5.80682e-20
ENSG00000143847	PPFIA4	1.8756	1.63416e-05		1.4176	9.65159e-07		-0.468709	0.999995		1.35412	0.000783299
ENSG00000100219	XBP1	1.03255	1.74911e-05		0.353849	0.833169		-0.678293	0.101599		1.63383	2.57033e-20
ENSG00000157600	TMEM164	1.36963	2.72766e-05		1.10651	1.13121e-06		-0.265861	0.999995		2.31524	8.57264e-47
ENSG00000183036	PCP4	1.40244	2.74006e-05		0.927693	0.0062919		-0.488839	0.999995		2.39528	8.54745e-27
ENSG00000214530	STARD10	0.832487	2.98032e-05		0.612456	0.0090038		-0.218979	0.999995		0.204174	0.510384
ENSG00000197977	ELOVL2	0.773599	3.15143e-05		0.535273	0.833169		-0.241986	0.999995		1.74937	1.41476e-09
ENSG00000249364	RP11-434D9.1	1.26497	3.22367e-05		0.645409	0.118953		-0.624338	0.999995		1.22585	0.000306848
ENSG00000183569	SERHL2	-1.21376	4.97305e-05		-1.18997	0.000650792		0.0141953	0.999995		-1.84848	1.72064e-08
ENSG00000106541	AGR2	1.42966	5.53882e-05		1.1406	4.54745e-07		-0.29344	0.999995		0.792732	0.184887
ENSG00000026508	CD44	0.912143	8.51268e-05		0.606368	0.0304833		-0.304985	0.999995		0.791397	3.47525e-05
ENSG00000169894	MUC3A	-1.25552	8.51268e-05		-0.986571	0.158888		0.260585	0.999995		-2.94881	1.24621e-29
ENSG00000064652	SNX24	1.00241	8.51268e-05		0.907003	0.000222986		-0.0765158	0.999995		0.433379	0.142527
ENSG00000171914	TLN2	1.18322	8.51268e-05		1.19842	0.000539079		0.0140438	0.999995		0.887077	0.0300728
ENSG00000159388	BTG2	-0.916306	9.81505e-05		-0.666466	0.175157		0.251024	0.999995		-1.97872	2.80198e-35
ENSG00000164938	TP53INP1	-0.963469	0.000113479		-0.836712	0.536744		0.131611	0.999995		-2.3489	1.06933e-20
ENSG00000266036	RP11-452I5.2	2.57586	0.00011568		2.48009	0.000109751		-0.143169	#N/A		1.00052	0.0897005
ENSG00000253768	CTB-33O18.1	0.973713	0.000127456		0.142564	0.99986		-0.829647	0.0437821		0.347838	0.388836
ENSG00000172794	RAB37	1.28989	0.000137063		1.34928	0.00836483		0.053353	0.999995		0.451934	0.199594
ENSG00000148344	PTGES	1.2597	0.000185577		1.55746	6.9497e-08		0.294357	0.999995		1.57984	4.54275e-12
ENSG00000110436	SLC1A2	1.04579	0.00021781		0.531599	0.99986		-0.542675	0.999995		0.523846	0.0996672
ENSG00000230836	LINC01293	1.72415	0.000243922		1.037	6.88993e-06		-0.685987	0.999995		0.894363	2.36283e-05
ENSG00000196208	GREB1	0.72815	0.000282866		-0.239306	0.99986		-0.969757	1.01231e-06		2.62885	6.78607e-62
ENSG00000167315	ACAA2	-1.15143	0.000291136		-0.733611	0.273922		0.424645	0.999995		-1.75034	6.41009e-20
ENSG00000101057	MYBL2	1.05871	0.000291136		0.721429	0.99986		-0.331678	0.999995		2.49671	8.18747e-11
ENSG00000076003	MCM6	0.842378	0.000320873		0.516247	0.128424		-0.321564	0.999995		2.37201	1.53845e-28
ENSG00000003137	CYP26B1	1.38481	0.00032946		0.490761	0.99986		-0.867034	0.0071823		2.70871	1.06364e-50
ENSG00000171848	RRM2	0.940144	0.00032946		0.563058	0.99986		-0.354068	0.999995		2.23582	4.84244e-08
ENSG00000166750	SLFN5	0.73852	0.00035192		0.506596	0.100379		-0.227904	0.999995		0.183185	0.570223
ENSG00000063438	AHRR	-1.02347	0.000488205		-0.774471	0.0725469		0.252494	0.999995		-2.49382	1.84111e-25
ENSG00000156398	SFXN2	1.14239	0.000492409		0.745776	0.16955		-0.386943	0.999995		3.28172	6.66824e-77
ENSG00000198502	HLA-DRB5	0.890276	0.000495452		0.519418	0.143668		-0.361645	0.999995		0.53858	0.00982369
ENSG00000073111	MCM2	0.950657	0.00050621		0.565097	0.99986		-0.401635	0.999995		2.44367	2.74404e-09
ENSG00000085840	ORC1	0.792835	0.00050621		0.452546	0.48423		-0.339017	0.999995		2.24858	1.31734e-21
ENSG00000259977	AL121578.2	1.12727	0.00058545		1.13638	0.0404082		-0.0374987	0.999995		1.65084	1.11587e-05
ENSG00000140416	TPM1	0.70045	0.00066713		0.636578	0.0202131		-0.0599938	0.999995		0.230296	0.462688
ENSG00000176659	C20orf197	0.240308	0.000927064		0.170562	0.99986		-0.0700076	#N/A		0.403293	0.00709229
ENSG00000074410	CA12	1.04685	0.000934438		0.567694	0.861056		-0.484761	0.999995		1.32285	7.82299e-08
ENSG00000158055	GRHL3	-0.906091	0.000934438		-0.790891	0.0869158		0.119946	0.999995		-2.15911	3.26448e-18
ENSG00000112183	RBM24	1.08306	0.00122596		0.814115	0.0208608		-0.24795	0.999995		1.92702	8.76801e-18
ENSG00000113532	ST8SIA4	-0.841075	0.00123261		-0.721924	0.0416554		0.123877	0.999995		-1.62496	1.48806e-22
ENSG00000135547	HEY2	0.750203	0.00129786		0.588011	0.203878		-0.192244	0.999995		1.54601	8.59191e-11
ENSG00000170500	LONRF2	0.62152	0.00149061		0.306389	0.994119		-0.315818	0.999995		1.03214	3.22066e-06
ENSG00000128567	PODXL	0.692238	0.00151774		0.649966	0.0062919		-0.0510789	0.999995		0.746433	0.000156397
ENSG00000136997	MYC	0.670273	0.00171347		0.172525	0.99986		-0.496987	0.999995		1.13286	6.83706e-07
ENSG00000124215	CDH26	1.21621	0.00186386		1.02713	0.00181006		-0.202626	0.999995		3.09175	2.30367e-43
ENSG00000056972	TRAF3IP2	0.69568	0.001882		0.56312	0.0429932		-0.134944	0.999995		0.0605165	0.866427
ENSG00000104419	NDRG1	-1.0209	0.00188855		-0.702021	0.23983		0.302813	0.999995		-1.21186	1.7682e-08
ENSG00000144354	CDCA7	0.896064	0.00189765		0.561879	0.0380848		-0.319845	0.999995		2.65022	2.22657e-20
ENSG00000213144	RP11-64B16.2	1.56822	0.00199297		1.13875	0.231524		-0.439785	#N/A		0.402975	0.452426
ENSG00000145911	N4BP3	-0.832576	0.00218195		-0.604165	0.332788		0.229973	0.999995		-1.34016	2.45593e-17
ENSG00000064270	ATP2C2	-0.968259	0.00249585		-0.777255	0.129122		0.203274	0.999995		-0.765018	0.000176359
ENSG00000147251	DOCK11	-0.699332	0.00250004		-0.445141	0.751421		0.234386	0.999995		-0.916763	4.93213e-08
ENSG00000187720	THSD4	0.67484	0.00256313		0.282938	0.99986		-0.385764	0.999995		0.724652	5.58498e-05
ENSG00000136867	SLC31A2	-0.820831	0.00258108		-0.55008	0.473159		0.27118	0.999995		-1.30162	1.24735e-14
ENSG00000157514	TSC22D3	-0.794386	0.00325432		-0.555271	0.709378		0.241339	0.999995		-1.42252	1.9945e-18
ENSG00000275993	CH507-42P11.8	-0.794019	0.00326041		-0.788749	0.0103722		-0.00359082	0.999995		-0.687442	2.58779e-05
ENSG00000118513	MYB	1.57825	0.0036508		0.84052	0.417973		-0.741095	0.999995		2.01744	1.61166e-11
ENSG00000105983	LMBR1	0.658132	0.00420357		0.421026	0.40777		-0.246027	0.999995		0.945504	1.33537e-06
ENSG00000138175	ARL3	0.765029	0.0042516		0.629952	0.0752064		-0.130467	0.999995		1.03868	1.60067e-05
ENSG00000138434	SSFA2	0.763983	0.00431032		0.762376	0.00307457		-0.00658945	0.999995		0.849887	1.08378e-05
ENSG00000122679	RAMP3	1.95889	0.00437751		1.04844	0.99986		-0.927804	0.999995		3.12664	1.12879e-08
ENSG00000180694	TMEM64	1.29048	0.00438608		1.17772	0.000263578		-0.116541	0.999995		0.928561	6.40014e-06
ENSG00000117984	CTSD	0.715661	0.00440578		0.546208	0.107702		-0.173308	0.999995		1.91953	3.44291e-28
ENSG00000147872	PLIN2	-0.922349	0.00440578		-0.583445	0.99986		0.337899	0.999995		-1.00972	4.03414e-06
ENSG00000102393	GLA	0.695332	0.00504198		0.266287	0.99986		-0.419867	0.999995		2.57621	1.93432e-29
ENSG00000253125	RP11-459E5.1	1.43881	0.00504198		0.651286	0.99986		-0.832617	0.999995		2.71553	7.83154e-08
ENSG00000139289	PHLDA1	0.625519	0.0059469		0.580073	0.0374346		-0.031046	0.999995		0.676865	2.76221e-05
ENSG00000099810	MTAP	-1.00518	0.00632285		-0.860146	0.085033		0.162019	0.999995		-0.976442	0.0330493
ENSG00000087085	ACHE	-1.29722	0.00676651		-1.01726	0.647944		0.2764	0.999995		-2.50349	2.25725e-26
ENSG00000181143	MUC16	1.35715	0.00758992		0.711351	0.99986		-0.66948	0.999995		0.140202	0.641374
ENSG00000168453	HR	0.924882	0.00937945		0.696829	0.110074		-0.212407	0.999995		1.12553	2.27724e-06
ENSG00000165271	NOL6	0.60499	0.00937945		0.371296	0.99986		-0.235739	0.999995		0.909575	5.94027e-05
ENSG00000139352	ASCL1	0.685669	0.00996462		0.0803767	0.99986		-0.605214	0.679802		1.24074	0.000951318
ENSG00000184226	PCDH9	-0.637916	0.0101593		-0.537614	0.110582		0.0990749	0.999995		-0.608167	2.24102e-05
ENSG00000104267	CA2	1.43058	0.010619		0.714604	0.99986		-0.724683	0.999995		1.46193	0.0124319
ENSG00000183484	GPR132	0.906979	0.010619		0.602681	0.518868		-0.277783	0.999995		0.65252	0.00418213
ENSG00000213694	S1PR3	-0.736535	0.0117616		-0.667561	0.120304		0.0729732	0.999995		-1.38648	1.17022e-19
ENSG00000144290	SLC4A10	0.981931	0.0121018		0.546216	0.99986		-0.441909	0.999995		1.29496	0.000166424
ENSG00000261801	LOXL1-AS1	0.655225	0.0124292		0.50159	0.240244		-0.165463	0.999995		0.595664	0.0123178
ENSG00000121211	MND1	1.01502	0.0138331		0.643227	0.640194		-0.355814	0.999995		1.8082	3.2002e-10
ENSG00000183668	PSG9	0.786564	0.0140158		0.727343	0.0111524		-0.0305298	0.999995		1.06368	5.56302e-08
ENSG00000170965	PLAC1	1.55228	0.0144888		1.15863	0.306606		-0.400856	#N/A		2.91008	6.93472e-13
ENSG00000085831	TTC39A	0.585594	0.0145239		0.506482	0.0868812		-0.0893175	0.999995		0.144693	0.669256
ENSG00000146038	DCDC2	0.736648	0.0156522		0.746791	0.249181		0.0115059	0.999995		-0.245466	0.457251
ENSG00000099337	KCNK6	0.607377	0.0167962		0.523258	0.0427321		-0.0847089	0.999995		0.747154	8.86093e-06
ENSG00000171345	KRT19	0.637339	0.0172451		0.402977	0.775303		-0.234106	0.999995		0.626522	0.0114699
ENSG00000164626	KCNK5	1.1172	0.0183875		0.442462	0.99986		-0.676811	0.999995		1.31293	2.03319e-13
ENSG00000101265	RASSF2	-0.539534	0.0186068		-0.273245	0.99986		0.266032	0.999995		-0.690106	5.95367e-08
ENSG00000244242	IFITM10	1.69029	0.0199664		0.881389	0.0208608		-0.795423	0.999995		1.63074	6.7568e-09
ENSG00000251615	RP11-774O3.3	-0.668283	0.022078		-0.318814	0.99986		0.358688	0.999995		-1.02989	4.90811e-12
ENSG00000132646	PCNA	0.765021	0.0226888		0.500924	0.99986		-0.260843	0.999995		2.28906	9.40438e-17
ENSG00000092470	WDR76	0.898673	0.0226888		0.729433	0.99986		-0.161583	0.999995		2.36577	7.43821e-08
ENSG00000105668	UPK1A	-0.868633	0.0231364		-0.750129	0.21351		0.102422	0.999995		-1.63717	9.94403e-14
ENSG00000271425	NBPF10	0.553528	0.0233683		0.590872	0.0202676		0.0362673	0.999995		0.480564	0.0237127
ENSG00000123572	NRK	-0.670043	0.0250407		-0.389639	0.99986		0.275597	0.999995		-0.954246	2.50442e-13
ENSG00000207422	RNU6-813P	1.13731	0.0255087		0.402973	0.99986		-0.731385	0.999995		0.363883	0.748893
ENSG00000134533	RERG	0.857519	0.0260472		0.341807	0.99986		-0.529707	0.999995		1.78381	2.78348e-12
ENSG00000163950	SLBP	0.58723	0.026326		0.33201	0.99986		-0.246268	0.999995		1.21153	1.19385e-10
ENSG00000137393	RNF144B	-0.829213	0.0275918		-0.622287	0.110587		0.202618	0.999995		-1.62579	8.28906e-28
ENSG00000154274	C4orf19	0.529009	0.0282506		0.257294	0.99986		-0.260354	0.999995		0.432777	0.0362041
ENSG00000248954	RP11-304F15.4	0.871908	0.0316944		0.756274	0.00823767		-0.11724	0.999995		0.376843	0.0752501
ENSG00000076864	RAP1GAP	-0.657847	0.0327559		-0.30343	0.99986		0.362427	0.999995		-1.18897	1.79519e-13
ENSG00000234869	RP3-439F8.1	0.589179	0.0331886		0.352015	0.99986		-0.243092	0.999995		-0.114081	0.942389
ENSG00000176399	DMRTA1	-0.617343	0.033671		-0.689804	0.03269		-0.0676735	0.999995		-1.45852	3.62066e-10
ENSG00000131759	RARA	0.730748	0.0341973		0.335323	0.99986		-0.397041	0.999995		0.856401	1.31127e-06
ENSG00000175895	PLEKHF2	-0.685914	0.036393		-0.644093	0.176864		0.0350387	0.999995		-1.25964	3.30761e-15
ENSG00000168461	RAB31	0.702897	0.0363945		0.618672	0.249181		-0.0681489	0.999995		2.09033	1.82523e-20
ENSG00000121552	CSTA	-0.913307	0.0375124		-0.307189	0.99986		0.608621	0.999995		-1.16879	0.112301
ENSG00000145819	ARHGAP26	0.983117	0.0386507		0.978102	0.019677		-0.00757491	0.999995		0.616299	0.109798
ENSG00000262094	AC139099.5	-0.793717	0.0386509		-0.617386	0.841586		0.198346	0.999995		-1.73049	4.06859e-11
ENSG00000150347	ARID5B	-0.650462	0.0400376		-0.518158	0.647944		0.126704	0.999995		-0.880814	3.62266e-09
ENSG00000185090	MANEAL	0.576881	0.0410294		0.305836	0.99986		-0.278452	0.999995		1.18748	4.91213e-12
ENSG00000114423	CBLB	0.591588	0.0419334		0.503152	0.654319		-0.072044	0.999995		-0.882741	0.00383683
ENSG00000115468	EFHD1	-0.684441	0.0427893		-0.671119	0.20808		0.0143059	0.999995		-1.14088	1.21582e-10
ENSG00000165566	AMER2	-0.437636	0.0429269		-0.372641	0.184269		0.0646364	0.999995		-0.423541	6.11243e-05
ENSG00000100714	MTHFD1	0.581263	0.0429269		0.28151	0.99986		-0.297002	0.999995		1.49299	4.38059e-07
ENSG00000162545	CAMK2N1	-0.680516	0.0432215		-0.639707	0.408113		0.0312501	0.999995		-1.05708	6.47341e-05
ENSG00000164414	SLC35A1	-0.659809	0.0435445		-0.562978	0.595754		0.0981388	0.999995		-0.851481	5.5247e-07
ENSG00000110921	MVK	0.609623	0.0439096		0.219799	0.99986		-0.390366	0.999995		0.716214	0.000207679
ENSG00000185697	MYBL1	0.687027	0.0445163		0.310909	0.99986		-0.358149	0.999995		2.9431	3.14405e-26
ENSG00000087494	PTHLH	0.841794	0.0445163		0.461677	0.99986		-0.332998	0.999995		0.491344	0.232354
ENSG00000168743	NPNT	-0.702055	0.0462289		-0.468478	0.99986		0.231564	0.999995		-1.32157	6.94896e-06
ENSG00000164128	NPY1R	0.687287	0.0486433		-0.338601	0.99986		-1.02714	0.000499326		1.33677	2.46748e-13
ENSG00000239672	NME1	0.5925	0.04983		0.296758	0.99986		-0.301998	0.999995		1.67766	1.08571e-08
ENSG00000101098	RIMS4	0.867864	0.04983		0.0941472	0.99986		-0.769123	0.00228126		0.542128	0.0128483
